# Supplementary material for: The SGK3/GSK3β/β-catenin signaling promotes breast cancer stemness and confers resistance to alpelisib therapy
Source: Int J Biol Sci. 2025 Mar 19;21(6):2462–75. doi: 10.7150/ijbs.104850 (PMC12035905; doi:10.7150/ijbs.104850)
Supplement: Supplementary file 1 — Supplementary figures and tables. [file ijbsv21p2462s1.zip › Supp Table.xlsx]

## Sheet: Table S1
Gene	Sequence
GAPDH	F:5ʹ-GGAGCGAGATCCCTCCAAAAT -3ʹ
	R:5ʹ-GGCTGTTGTCATACTTCTCATGG -3ʹ
SGK3	F:5ʹ-GCTGCCCAAGTGTAAGCATTC -3ʹ
	R:5ʹ-GTTTAGTCCTGCTCGTCTTTGTT -3ʹ
CD44	F:5′-CTGCCGCTTTGCAGGTGTA-3′
	R;5′-CATTGTGGGCAAGGTGCTATT-3′
ZEB2	F:5′-CAAGAGGCGCAAACAAGCC-3ʹ
	R:5′-GGTTGGCAATACCGTCATCC-3ʹ
TWIST1	F:5′-GTCCGCAGTCTTACGAGGAG-3ʹ
	R:5′-GCTTGAGGGTCTGAATCTTGCT-3ʹ
NANOG	F:5′-TTTGTGGGCCTGAAGAAAACT-3ʹ
	R:5′-AGGGCTGTCCTGAATAAGCAG-3ʹ
MYC	F:5′-GGCTCCTGGCAAAAGGTCA-3ʹ
	R:5′-CTGCGTAGTTGTGCTGATGT-3ʹ
VIM	F:5′-GACGCCATCAACACCGAGTT-3ʹ
	R:5′-CTTTGTCGTTGGTTAGCTGGT-3ʹ
CD133	F:5′-AGTCGGAAACTGGCAGATAGC-3ʹ
	R:5′-GGTAGTGTTGTACTGGGCCAAT-3ʹ
OCT4	F:5′-CTGGGTTGATCCTCGGACCT-3ʹ
	R:5′-CCATCGGAGTTGCTCTCCA-3ʹ
CDH1	F: 5'-GCCTCCTGAAAAGAGAGTGGAAG-3'
	R:5'-TGGCAGTGTCTCTCCAAATCCG-3'
CDH2	F:5'-CCTCCAGAGTTTACTGCCATGAC-3'
	R:5'-GTAGGATCTCCGCCACTGATTC-3'
ESR1	F:5'-GCTTACTGACCAACCTGGCAGA-3'
	R:5'-GGATCTCTAGCCAGGCACATTC-3'

## Sheet: Table S2
sample	subtype	Disease_Free	Disease_Free_Status	PI3K/AKT Score	PI3K/AKT_score	SGK3_level
TCGA.AC.A2FB.01A	LumA	33.0407	0	0.100281	High	Low
TCGA.A2.A0ES.01A	LumA	34.29	0	0.0963312	High	High
TCGA.AR.A2LN.01A	LumA	281.29	0	0.0845794	High	Low
TCGA.A2.A1FW.01A	LumB	22.4545	0	0.0725425	High	Low
TCGA.D8.A140.01A	LumA	18.1477	0	0.0709701	High	Low
TCGA.A8.A091.01A	LumA	0	0	0.0693012	High	Low
TCGA.E9.A1NE.01A	LumA	32.0873	0	0.0679018	High	Low
TCGA.AR.A1AX.01A	LumA	2.76161	0	0.0662213	High	Low
TCGA.A8.A09A.01A	LumA	45.0735	0	0.0656979	High	Low
TCGA.AN.A0FZ.01A	LumA	0.328764	0	0.0644949	High	High
TCGA.A7.A3IZ.01A	LumA	11.2766	0	0.0625195	High	Low
TCGA.AR.A0U2.01A	LumB	98.3332	0	0.0621003	High	Low
TCGA.D8.A145.01A	LumA	14.0053	0	0.0600712	High	Low
TCGA.A2.A0EW.01A	LumA	63.287	0	0.0597713	High	Low
TCGA.E9.A1RE.01A	LumB	40.5037	0	0.0596784	High	High
TCGA.A2.A0ER.01A	LumA	35.0462	0	0.0595355	High	Low
TCGA.AR.A0TZ.01A	LumA	100.996	0	0.0574805	High	Low
TCGA.BH.A0E9.01B	LumA	23.0792	0	0.0573509	High	Low
TCGA.E2.A15O.01A	LumA	59.5062	1	0.057208	High	High
TCGA.C8.A132.01A	LumA	12.0327	0	0.0571211	High	Low
TCGA.EW.A1IW.01A	LumA	35.9667	1	0.0552951	High	Low
TCGA.BH.A0E2.01A	LumA	63.3856	0	0.055	High	Low
TCGA.BH.A201.01A	LumA	20.8765	0	0.0543217	High	Low
TCGA.EW.A1PA.01A	LumA	17.5231	0	0.053759	High	Low
TCGA.A2.A3KC.01A	LumA	22.4217	1	0.0536917	High	Low
TCGA.A8.A097.01A	LumA	50.0378	0	0.0536503	High	Low
TCGA.A2.A0CU.01A	LumA	98.9907	0	0.0534931	High	Low
TCGA.A2.A1G0.01A	LumA	19.5614	0	0.0523789	High	High
TCGA.A2.A0YL.01A	LumA	23.7696	0	0.050867	High	Low
TCGA.E2.A155.01A	LumB	9.041	0	0.0508129	High	Low
TCGA.A8.A06N.01A	LumB	13.019	0	0.0505844	High	High
TCGA.A2.A0D4.01A	LumB	134.399	0	0.050492	High	High
TCGA.A1.A0SG.01A	LumA	47.2433	0	0.0496165	High	High
TCGA.E9.A228.01A	LumB	24.5586	0	0.0495952	High	Low
TCGA.AR.A2LO.01A	LumA	28.2408	1	0.0494227	High	Low
TCGA.BH.A0E7.01A	LumA	24.5586	0	0.0490126	High	High
TCGA.AO.A12E.01A	LumA	11.5067	0	0.0488598	High	High
TCGA.E2.A15C.01A	LumA	56.9418	0	0.048196	High	High
TCGA.D8.A27I.01A	LumA	21.6655	0	0.0480098	High	Low
TCGA.AO.A1KS.01A	LumB	2.56436	0	0.0476954	High	High
TCGA.A8.A09K.01A	LumA	29.96	0	0.0476611	High	Low
TCGA.C8.A26Z.01A	LumA	13.4136	0	0.0472227	High	Low
TCGA.E2.A3DX.01A	LumA	36.5585	0	0.0470969	High	High
TCGA.D8.A27L.01A	LumA	0.690403	1	0.0461829	High	High
TCGA.AR.A24O.01A	LumA	50.9583	0	0.0460233	High	Low
TCGA.BH.A0DO.01B	LumA	9.63277	0	0.0460175	High	Low
TCGA.GM.A2DI.01A	LumA	2.59723	0	0.0458088	High	Low
TCGA.AR.A24P.01A	LumA	98.7606	0	0.0457022	High	High
TCGA.E9.A1R7.01A	LumB	39.09	0	0.0456056	High	Low
TCGA.E9.A1QZ.01A	LumA	21.271	0	0.0455656	High	High
TCGA.BH.A0BP.01A	LumA	90.9689	0	0.0448384	High	Low
TCGA.BH.A0HW.01A	LumB	21.4354	0	0.0445863	High	Low
TCGA.AR.A1AP.01A	LumA	86.4319	0	0.0445595	High	High
TCGA.BH.A0DI.01A	LumA	4.40543	0	0.0443491	High	Low
TCGA.A2.A0EO.01A	LumA	79.758	0	0.0442428	High	High
TCGA.BH.A0W4.01A	LumA	72.5581	0	0.0438533	High	Low
TCGA.A2.A3KD.01A	LumA	91.0675	0	0.0436279	High	Low
TCGA.D8.A1XD.01A	LumA	12.9862	0	0.0435433	High	Low
TCGA.E2.A15E.01A	LumA	51.3857	0	0.0429138	High	Low
TCGA.AN.A0XL.01A	LumA	0.328764	0	0.0427887	High	High
TCGA.E2.A15S.01A	LumB	33.7311	0	0.0426218	High	High
TCGA.EW.A1PE.01A	LumA	24.986	0	0.042478	High	Low
TCGA.BH.A1FL.01A	LumA	36.8215	0	0.0424294	High	High
TCGA.BH.A0BO.01A	LumA	87.9114	1	0.042355	High	Low
TCGA.A8.A081.01A	LumB	0	0	0.0423248	High	Low
TCGA.AN.A0XS.01A	LumA	54.0816	1	0.0421395	High	High
TCGA.C8.A12M.01A	LumB	12.5588	0	0.0419752	High	Low
TCGA.E9.A1R0.01A	LumA	46.5858	0	0.0416558	High	High
TCGA.A2.A1FX.01A	LumB	20.2518	0	0.0416089	High	High
TCGA.AR.A1AL.01A	LumA	41.8187	0	0.041444	High	High
TCGA.AR.A0TT.01A	LumB	133.215	0	0.0409592	High	Low
TCGA.E2.A15I.01A	LumA	33.0079	0	0.0407993	High	Low
TCGA.AR.A250.01A	LumB	86.5306	0	0.0407632	High	Low
TCGA.EW.A1OX.01A	LumB	13.9396	0	0.0405325	High	Low
TCGA.BH.A0H5.01A	LumA	2.4986	0	0.0402927	High	Low
TCGA.AN.A0FS.01A	LumA	0.526022	0	0.0399904	High	Low
TCGA.A1.A0SQ.01A	LumA	143.144	0	0.039976	High	Low
TCGA.A7.A2KD.01A	LumB	10.5862	0	0.0398564	High	Low
TCGA.AR.A1AW.01A	LumB	84.1963	1	0.0397697	High	High
TCGA.AN.A0AK.01A	LumB	5.65473	0	0.0396235	High	Low
TCGA.A2.A0YT.01A	LumB	17.3587	0	0.0394492	High	Low
TCGA.E9.A2JT.01A	LumA	8.4821	0	0.0391366	High	Low
TCGA.BH.A0H3.01A	LumA	16.9642	0	0.0387359	High	Low
TCGA.EW.A2FW.01A	LumB	79.1005	0	0.0386537	High	Low
TCGA.A2.A04R.01A	LumB	73.8403	0	0.0382658	High	Low
TCGA.D8.A1JB.01A	LumA	20.3833	0	0.0378955	High	Low
TCGA.EW.A1J3.01A	LumA	23.9669	1	0.0377541	High	High
TCGA.E2.A1IH.01A	LumA	75.8129	0	0.0375933	High	Low
TCGA.D8.A1Y0.01A	LumA	17.0628	0	0.0373809	High	High
TCGA.BH.A0EA.01A	LumA	40.9968	0	0.0373042	High	Low
TCGA.AO.A12C.01A	LumA	77.92	0	0.0372199	High	Low
TCGA.AQ.A1H3.01A	LumA	109.018	0	0.0371735	High	High
TCGA.B6.A2IU.01A	LumA	59.835	0	0.0368287	High	High
TCGA.EW.A2FV.01A	LumA	99.0893	1	0.0368222	High	High
TCGA.BH.A0C3.01A	LumB	3.22188	0	0.0367214	High	High
TCGA.EW.A1PD.01A	LumA	16.7669	0	0.0362608	High	Low
TCGA.AO.A0JG.01A	LumA	8.77799	1	0.0361542	High	Low
TCGA.E9.A1R6.01A	LumA	37.7421	0	0.0359142	High	High
TCGA.AO.A0JC.01A	LumA	55.3309	0	0.035475	High	High
TCGA.AC.A2FF.01A	LumA	7.7917	1	0.035423	High	High
TCGA.A7.A26E.01A	LumA	23.7367	0	0.0353142	High	Low
TCGA.E2.A14Q.01A	LumA	19.4299	0	0.0353138	High	Low
TCGA.EW.A1P3.01A	LumA	55.0021	0	0.0352524	High	High
TCGA.AR.A1AU.01A	LumA	120.327	0	0.035091	High	Low
TCGA.A1.A0SN.01A	LumB	28.0107	0	0.0350456	High	Low
TCGA.E2.A1BC.01A	LumA	54.1802	0	0.0349053	High	Low
TCGA.A2.A0SY.01A	LumA	17.1286	0	0.0348955	High	High
TCGA.EW.A1J5.01A	LumA	6.8054	1	0.0348226	High	Low
TCGA.AN.A0XT.01A	LumA	81.632	0	0.0346472	High	Low
TCGA.A2.A1FZ.01A	LumA	19.1998	0	0.0346171	High	Low
TCGA.A8.A07W.01A	LumB	0	0	0.03458	High	High
TCGA.E2.A15D.01A	LumA	14.0711	0	0.0345468	High	Low
TCGA.A2.A1FV.01A	LumA	60.7226	0	0.0333919	High	Low
TCGA.A8.A090.01A	LumA	41.9831	0	0.0333544	High	Low
TCGA.D8.A1X9.01A	LumA	16.4053	0	0.0330463	High	Low
TCGA.AR.A0TQ.01A	LumB	17.8847	1	0.0329557	High	Low
TCGA.A8.A086.01A	LumA	28.9641	0	0.0326693	High	Low
TCGA.A1.A0SH.01A	LumA	20.8765	0	0.0323246	High	Low
TCGA.E9.A22D.01A	LumB	38.0708	0	0.0322184	High	Low
TCGA.A8.A0A9.01A	LumA	22.2573	0	0.0317388	High	Low
TCGA.E9.A24A.01A	LumA	27.8463	0	0.0315143	High	Low
TCGA.AO.A12A.01A	LumA	20.4491	0	0.031463	High	High
TCGA.B6.A0RV.01A	LumA	23.5395	1	0.0309427	High	High
TCGA.E2.A1B1.01A	LumA	3.87941	0	0.0307275	High	Low
TCGA.AO.A0J3.01A	LumB	4.70132	1	0.0303317	High	High
TCGA.AO.A03O.01A	LumB	21.4025	0	0.0301327	High	High
TCGA.A8.A0AB.01A	LumA	73.0513	0	0.0301281	High	Low
TCGA.D8.A1J9.01A	LumB	20.0875	0	0.0299927	High	Low
TCGA.BH.A0DV.01A	LumA	31.0024	0	0.0299921	High	Low
TCGA.D8.A1JU.01A	LumA	21.8299	0	0.0299002	High	Low
TCGA.D8.A1JH.01A	LumA	17.7861	0	0.029871	High	High
TCGA.A2.A04V.01A	LumA	101.982	0	0.0298224	High	Low
TCGA.AO.A03L.01A	LumA	58.9473	0	0.0297864	High	Low
TCGA.A2.A0YH.01A	LumB	18.3779	1	0.0297278	High	Low
TCGA.A2.A0T4.01A	LumA	18.9039	0	0.0296569	High	Low
TCGA.E2.A15M.01A	LumA	37.2489	0	0.0292363	High	Low
TCGA.B6.A0IH.01A	LumA	71.1773	1	0.0292101	High	Low
TCGA.E2.A1IU.01A	LumA	52.7337	0	0.028698	High	High
TCGA.A8.A08S.01A	LumB	32.98	0	0.028641	High	Low
TCGA.EW.A1IX.01A	LumA	33.3366	1	0.0285863	High	High
TCGA.AR.A24V.01A	LumA	71.0458	0	0.0285037	High	Low
TCGA.A8.A07L.01A	LumB	10.9807	0	0.0281756	High	Low
TCGA.BH.A0BQ.01A	LumA	81.7306	0	0.0281441	High	Low
TCGA.BH.A0B1.01A	LumA	18.2135	0	0.0278473	High	High
TCGA.EW.A1P6.01A	LumA	22.0929	0	0.0276304	High	High
TCGA.BH.A0W3.01A	LumB	26.6627	0	0.0274475	High	Low
TCGA.AR.A255.01A	LumA	39.3859	0	0.02737	High	Low
TCGA.BH.A0HP.01A	LumA	23.0463	0	0.0273051	High	Low
TCGA.D8.A1X8.01A	LumA	55.298	0	0.0268288	High	Low
TCGA.A1.A0SD.01A	LumA	43.4297	0	0.0268078	High	Low
TCGA.E2.A1L6.01A	LumA	19.6272	1	0.0267114	High	High
TCGA.BH.A0DD.01A	LumB	79.0019	0	0.0266615	High	Low
TCGA.AR.A1AN.01A	LumA	61.2815	0	0.0264988	High	Low
TCGA.D8.A27E.01A	LumA	12.5259	0	0.0264181	High	Low
TCGA.D8.A1XB.01A	LumA	16.3067	0	0.0264172	High	Low
TCGA.B6.A0WS.01A	LumA	44.1529	1	0.02635	High	Low
TCGA.B6.A0IC.01A	LumA	140.875	0	0.0262419	High	Low
TCGA.A8.A09R.01A	LumB	19.0354	0	0.026038	Low	Low
TCGA.A1.A0SF.01A	LumA	14.2683	0	0.0258172	Low	Low
TCGA.AC.A3HN.01A	LumA	19.7916	0	0.025602	Low	Low
TCGA.BH.A204.01A	LumB	9.63277	0	0.0255106	Low	Low
TCGA.D8.A27G.01A	LumA	33.3695	0	0.0248566	Low	Low
TCGA.BH.A0DP.01A	LumA	44.8105	0	0.0246582	Low	Low
TCGA.E2.A1IJ.01A	LumA	50.0707	0	0.0243532	Low	Low
TCGA.E2.A14S.01A	LumB	23.8682	0	0.0243044	Low	High
TCGA.A2.A0T7.01A	LumA	25.2819	0	0.0238436	Low	Low
TCGA.E2.A10A.01A	LumA	34.2572	0	0.0237472	Low	Low
TCGA.C8.A3M8.01A	LumB	13.4793	0	0.0237417	Low	Low
TCGA.AC.A23G.01A	LumA	90.7059	0	0.0235468	Low	Low
TCGA.AC.A2BM.01A	LumB	74.1362	0	0.0233933	Low	Low
TCGA.AO.A0J5.01A	LumA	50.8597	0	0.0229583	Low	Low
TCGA.A8.A085.01A	LumB	38.0051	0	0.0226567	Low	Low
TCGA.E9.A1RI.01A	LumA	38.9914	0	0.0222406	Low	High
TCGA.A8.A0A1.01A	LumA	38.0379	0	0.021947	Low	Low
TCGA.B6.A0RM.01A	LumA	126.968	1	0.0217998	Low	High
TCGA.A2.A0YF.01A	LumA	21.6655	0	0.0216314	Low	High
TCGA.A8.A09V.01A	LumA	21.0409	0	0.0214834	Low	High
TCGA.A8.A0A4.01A	LumA	22.9477	0	0.0213643	Low	High
TCGA.BH.A0BA.01A	LumA	76.6019	0	0.0212798	Low	Low
TCGA.AR.A24Z.01A	LumB	14.2683	1	0.0211643	Low	Low
TCGA.AO.A0JF.01A	LumA	113.621	0	0.0211406	Low	Low
TCGA.D8.A1XS.01A	LumB	16.0437	0	0.0211181	Low	High
TCGA.A8.A08G.01A	LumB	9.99441	0	0.02107	Low	Low
TCGA.BH.A18I.01A	LumA	51.3857	0	0.0210099	Low	Low
TCGA.A8.A079.01A	LumB	33.9941	0	0.0208866	Low	Low
TCGA.BH.A0B5.01A	LumA	74.8923	0	0.0207913	Low	Low
TCGA.D8.A1XA.01A	LumA	15.8464	0	0.0206587	Low	Low
TCGA.AC.A2B8.01A	LumA	87.1223	0	0.0205906	Low	Low
TCGA.B6.A0IN.01A	LumB	263.274	0	0.0203973	Low	Low
TCGA.AR.A24T.01A	LumA	93.3031	0	0.0203945	Low	Low
TCGA.AR.A1AV.01A	LumA	99.7797	0	0.020155	Low	Low
TCGA.EW.A1IY.01A	LumB	52.9638	0	0.0201282	Low	Low
TCGA.D8.A1JC.01A	LumB	21.008	0	0.0200751	Low	Low
TCGA.C8.A273.01A	LumA	19.4628	0	0.0200309	Low	Low
TCGA.A2.A25E.01A	LumB	36.2297	0	0.0199727	Low	High
TCGA.E2.A10E.01A	LumA	69.3362	0	0.0199126	Low	Low
TCGA.E9.A22H.01A	LumB	30.4435	0	0.0197058	Low	Low
TCGA.E9.A2JS.01A	LumB	39.7146	0	0.0196716	Low	Low
TCGA.E9.A226.01A	LumB	1.9397	0	0.0195473	Low	Low
TCGA.AR.A24X.01A	LumA	166.42	0	0.0195089	Low	High
TCGA.A7.A3J1.01A	LumA	13.7752	1	0.019125	Low	High
TCGA.C8.A26W.01A	LumB	12.9533	0	0.0190208	Low	High
TCGA.D8.A27T.01A	LumA	46.5858	0	0.0189676	Low	Low
TCGA.A7.A3J0.01A	LumA	5.72049	1	0.0188551	Low	Low
TCGA.E9.A1NG.01A	LumA	1.1178	0	0.0186516	Low	Low
TCGA.A2.A0T5.01A	LumA	20.745	0	0.0183804	Low	High
TCGA.GM.A2DK.01A	LumA	50.7282	1	0.0180661	Low	Low
TCGA.B6.A0WV.01A	LumB	43.594	0	0.0178243	Low	Low
TCGA.D8.A27R.01A	LumB	27.5175	0	0.0176409	Low	High
TCGA.A2.A0YG.01A	LumB	49.4789	0	0.0175029	Low	Low
TCGA.BH.A0H9.01A	LumA	12.8875	0	0.0174592	Low	Low
TCGA.A7.A26H.01A	LumA	20.6135	0	0.0173943	Low	Low
TCGA.AN.A0FN.01A	LumA	0.328764	0	0.0171406	Low	Low
TCGA.AN.A0XN.01A	LumA	5.32597	0	0.0170855	Low	Low
TCGA.A8.A082.01A	LumB	36.953	0	0.017	Low	Low
TCGA.AO.A1KQ.01A	LumB	15.6163	0	0.0169458	Low	High
TCGA.A8.A083.01A	LumA	13.019	0	0.0169207	Low	Low
TCGA.AN.A0XO.01A	LumA	5.58898	0	0.0167309	Low	Low
TCGA.GM.A2DL.01A	LumA	11.8355	0	0.0166743	Low	Low
TCGA.D8.A1XG.01A	LumA	43.0351	0	0.0166632	Low	Low
TCGA.B6.A1KN.01A	LumB	62.9253	0	0.0162904	Low	Low
TCGA.D8.A27P.01A	LumA	34.4215	0	0.0162069	Low	Low
TCGA.A8.A0A2.01A	LumA	19.2327	0	0.0161871	Low	Low
TCGA.BH.A0DK.01A	LumA	15.682	0	0.0157729	Low	Low
TCGA.GM.A2DO.01A	LumB	13.2163	0	0.0155852	Low	High
TCGA.B6.A0WW.01A	LumB	101.522	0	0.0155163	Low	Low
TCGA.AN.A049.01A	LumA	0.164382	0	0.0153207	Low	High
TCGA.C8.A1HN.01A	LumB	24.5586	0	0.0151807	Low	Low
TCGA.E9.A1NH.01A	LumA	46.6515	0	0.015174	Low	Low
TCGA.BH.A0DQ.01A	LumA	81.8292	0	0.0150981	Low	Low
TCGA.D8.A1XF.01A	LumB	15.156	0	0.0149851	Low	Low
TCGA.A8.A095.01A	LumB	11.9999	0	0.0148141	Low	Low
TCGA.AN.A0FW.01A	LumA	12.3286	0	0.0147574	Low	Low
TCGA.A8.A09Q.01A	LumB	11.9999	0	0.0147054	Low	High
TCGA.D8.A1XC.01A	LumA	16.6354	0	0.0145253	Low	Low
TCGA.AN.A0XW.01A	LumA	69.8294	0	0.0144002	Low	Low
TCGA.B6.A0WY.01A	LumA	139.166	0	0.0138414	Low	Low
TCGA.D8.A1JD.01A	LumB	12.1971	0	0.0135224	Low	Low
TCGA.AC.A23C.01A	LumA	40.5694	0	0.0132782	Low	Low
TCGA.A8.A07F.01A	LumA	14.0053	0	0.0132597	Low	Low
TCGA.AO.A12G.01A	LumA	24.7888	0	0.0130964	Low	High
TCGA.AR.A24R.01A	LumB	88.9963	0	0.0129701	Low	High
TCGA.A8.A07B.01A	LumA	19.9888	0	0.0128391	Low	Low
TCGA.BH.A1FR.01A	LumA	10.5204	0	0.0127558	Low	Low
TCGA.BH.A0BF.01A	LumB	49.9392	0	0.0125699	Low	Low
TCGA.A2.A0EV.01A	LumA	24.723	0	0.0124477	Low	Low
TCGA.D8.A27N.01A	LumB	43.0023	0	0.0124314	Low	Low
TCGA.C8.A12W.01A	LumB	12.493	0	0.0121453	Low	High
TCGA.A2.A0YC.01A	LumA	18.2135	0	0.0121047	Low	Low
TCGA.E9.A247.01A	LumA	0.789032	0	0.0120967	Low	Low
TCGA.A8.A076.01A	LumB	43.0023	0	0.011872	Low	Low
TCGA.AO.A12B.01A	LumA	97.0839	0	0.0118134	Low	Low
TCGA.D8.A1X5.01A	LumB	14.4985	0	0.0117005	Low	Low
TCGA.BH.A0BS.01A	LumA	67.1006	0	0.0116184	Low	Low
TCGA.E2.A1L9.01A	LumA	8.28484	0	0.0116147	Low	Low
TCGA.BH.A0AY.01A	LumA	51.6816	0	0.0116073	Low	Low
TCGA.A1.A0SI.01A	LumB	13.6766	0	0.0114336	Low	Low
TCGA.BH.A0HX.01A	LumA	35.9339	0	0.011226	Low	Low
TCGA.D8.A1XY.01A	LumA	16.4053	0	0.0112248	Low	Low
TCGA.A2.A0CP.01A	LumA	88.6018	0	0.011134	Low	Low
TCGA.AO.A03V.01A	LumA	22.3559	0	0.0110822	Low	Low
TCGA.E9.A1R3.01A	LumA	25.9723	1	0.0110384	Low	Low
TCGA.BH.A0HI.01A	LumA	5.58898	0	0.0106151	Low	Low
TCGA.A8.A08T.01A	LumA	30.9695	0	0.0106011	Low	High
TCGA.BH.A0H7.01A	LumA	36.8544	0	0.010386	Low	High
TCGA.EW.A1P0.01A	LumB	34.553	0	0.0100804	Low	Low
TCGA.B6.A0RI.01A	LumA	169.51	0	0.00998485	Low	Low
TCGA.A8.A08Z.01A	LumA	0	0	0.00931427	Low	Low
TCGA.AN.A0AM.01A	LumB	7.00266	0	0.00925832	Low	Low
TCGA.AR.A0TR.01A	LumA	43.1667	1	0.00908627	Low	Low
TCGA.BH.A0BZ.01A	LumB	78.2786	0	0.00906157	Low	Low
TCGA.E2.A14T.01A	LumA	14.7944	0	0.00864339	Low	Low
TCGA.AQ.A1H2.01A	LumA	84.0977	0	0.00860936	Low	Low
TCGA.A8.A08C.01A	LumA	11.9999	0	0.00839016	Low	High
TCGA.EW.A1OZ.01A	LumB	14.4327	0	0.00813858	Low	Low
TCGA.AN.A0XP.01A	LumA	80.2841	0	0.00803869	Low	Low
TCGA.C8.A12U.01A	LumB	12.9204	0	0.00791368	Low	High
TCGA.C8.A1HL.01A	LumB	0.0328764	0	0.00788239	Low	Low
TCGA.BH.A0HQ.01A	LumA	32.9092	0	0.00783527	Low	Low
TCGA.A7.A0CH.01A	LumA	37.4462	0	0.0077898	Low	Low
TCGA.BH.A0B4.01A	LumA	21.6984	0	0.00775456	Low	High
TCGA.E9.A229.01A	LumA	12.3286	0	0.0075691	Low	Low
TCGA.GM.A2DN.01A	LumA	21.2381	0	0.00736777	Low	Low
TCGA.AO.A1KT.01A	LumB	32.9092	0	0.00728045	Low	Low
TCGA.A2.A25D.01A	LumA	10.5862	0	0.00722284	Low	Low
TCGA.A8.A06U.01A	LumA	26.0052	1	0.00719788	Low	Low
TCGA.D8.A1X6.01A	LumB	19.9231	0	0.00677129	Low	High
TCGA.A8.A06Y.01A	LumA	17.03	0	0.00675801	Low	Low
TCGA.E9.A1N6.01A	LumB	2.56436	0	0.0066807	Low	Low
TCGA.A8.A06O.01A	LumB	1.01917	0	0.00636542	Low	High
TCGA.AN.A0XV.01A	LumA	68.7445	0	0.00630359	Low	High
TCGA.AN.A0FY.01A	LumB	0.328764	0	0.00623998	Low	Low
TCGA.AO.A0JM.01A	LumB	98.2674	0	0.00622606	Low	Low
TCGA.E2.A15P.01A	LumA	37.4133	0	0.00622596	Low	Low
TCGA.A2.A0EY.01A	LumB	54.6405	0	0.00606302	Low	Low
TCGA.AN.A0AS.01A	LumA	7.16704	0	0.00579898	Low	Low
TCGA.BH.A0BV.01A	LumA	29.9832	0	0.00556486	Low	Low
TCGA.E2.A1B5.01A	LumA	60.9856	0	0.00542914	Low	Low
TCGA.E9.A295.01A	LumA	12.1971	0	0.00536618	Low	Low
TCGA.A8.A06Z.01A	LumB	53.983	0	0.00536036	Low	High
TCGA.A8.A06R.01A	LumB	29.0298	0	0.00512083	Low	Low
TCGA.D8.A1JJ.01A	LumB	25.7422	0	0.0047361	Low	Low
TCGA.A2.A0D3.01A	LumA	101.719	0	0.00425337	Low	High
TCGA.BH.A0BC.01A	LumA	85.873	0	0.00383893	Low	Low
TCGA.EW.A1J1.01A	LumA	23.1121	0	0.00383534	Low	High
TCGA.AC.A23E.01A	LumA	25.1833	1	0.00378499	Low	Low
TCGA.A8.A06P.01A	LumA	17.9834	0	0.00354664	Low	High
TCGA.AR.A24S.01A	LumB	99.6153	0	0.00338724	Low	High
TCGA.BH.A18J.01A	LumA	51.1556	0	0.0031977	Low	Low
TCGA.E2.A1LA.01A	LumA	30.6079	0	0.00281129	Low	Low
TCGA.BH.A18F.01A	LumA	37.5448	0	0.0027694	Low	Low
TCGA.GI.A2C8.01A	LumA	85.347	0	0.00261975	Low	Low
TCGA.E9.A1N3.01A	LumA	24.8216	0	0.00216947	Low	Low
TCGA.E9.A1RF.01A	LumA	10.0273	1	0.00180317	Low	Low
TCGA.D8.A1XU.01A	LumA	13.0519	0	0.00176398	Low	Low
TCGA.E2.A10F.01A	LumA	6.18075	1	0.00137922	Low	Low
TCGA.AN.A0FF.01A	LumB	0.328764	0	0.0012848	Low	Low
TCGA.AN.A04A.01A	LumA	0.328764	0	0.00117801	Low	Low
TCGA.A8.A08I.01A	LumB	31.0024	0	0.000770827	Low	High
TCGA.A2.A0EX.01A	LumA	99.188	0	0.000711656	Low	High
TCGA.A8.A09C.01A	LumB	1.01917	0	0.000279811	Low	Low
TCGA.C8.A12X.01A	LumA	12.3286	0	-0.000284134	Low	Low
TCGA.E2.A15G.01A	LumA	53.6213	0	-0.00054779	Low	Low
TCGA.BH.A0DZ.01A	LumA	30.3449	0	-0.000704384	Low	Low
TCGA.E9.A1RC.01A	LumA	41.7201	0	-0.000759788	Low	Low
TCGA.AN.A046.01A	LumA	7.46293	0	-0.000803222	Low	Low
TCGA.E2.A154.01A	LumA	53.9172	0	-0.000807583	Low	High
TCGA.E9.A1R4.01A	LumB	32.0544	0	-0.000817639	Low	Low
TCGA.C8.A12O.01A	LumA	13.5122	0	-0.00111881	Low	High
TCGA.AN.A0FT.01A	LumA	5.35885	0	-0.00120674	Low	Low
TCGA.BH.A0B2.01A	LumA	43.5283	0	-0.00160451	Low	Low
TCGA.AQ.A04L.01B	LumA	98.3332	0	-0.00197352	Low	Low
TCGA.BH.A0E1.01A	LumA	15.156	0	-0.0020632	Low	Low
TCGA.E2.A15H.01A	LumA	87.221	0	-0.00208615	Low	Low
TCGA.E9.A1RB.01A	LumB	41.0297	0	-0.0021344	Low	Low
TCGA.E2.A1IK.01A	LumA	106.75	0	-0.00264702	Low	Low
TCGA.AO.A1KP.01A	LumB	5.65473	0	-0.00266131	Low	High
TCGA.A8.A084.01A	LumB	15.05	0	-0.00286153	Low	Low
TCGA.E9.A1NF.01A	LumB	40.2407	0	-0.00306969	Low	Low
TCGA.BH.A0GY.01A	LumA	20.3833	0	-0.00308521	Low	Low
TCGA.A8.A0A6.01A	LumA	73.906	0	-0.00314997	Low	Low
TCGA.C8.A274.01A	LumB	56.8103	0	-0.003212	Low	Low
TCGA.E9.A22E.01A	LumB	32.9092	0	-0.00322181	Low	Low
TCGA.A7.A0DB.01A	LumA	31.7257	0	-0.00338558	Low	Low
TCGA.D8.A1JT.01A	LumB	14.7286	0	-0.00353412	Low	High
TCGA.A2.A0EN.01A	LumA	118.453	0	-0.00355013	Low	Low
TCGA.E2.A10C.01A	LumB	31.9558	0	-0.00376219	Low	High
TCGA.BH.A0BJ.01A	LumA	74.1362	0	-0.00384296	Low	Low
TCGA.BH.A0BR.01A	LumA	77.9827	0	-0.00385763	Low	Low
TCGA.AR.A0TV.01A	LumB	134.136	0	-0.00399529	Low	Low
TCGA.D8.A1Y2.01A	LumB	10.093	0	-0.00429428	Low	Low
TCGA.BH.A0HF.01A	LumA	50.794	0	-0.004629	Low	Low
TCGA.AO.A03P.01A	LumB	52.1748	0	-0.00475388	Low	Low
TCGA.BH.A0HB.01A	LumA	27.2545	0	-0.00478068	Low	High
TCGA.E9.A249.01A	LumB	26.3997	0	-0.00500489	Low	High
TCGA.E2.A14Z.01A	LumA	21.6326	0	-0.00501442	Low	Low
TCGA.AO.A12H.01A	LumA	26.9257	0	-0.0050906	Low	Low
TCGA.AN.A03Y.01A	LumB	9.96153	0	-0.00526993	Low	Low
TCGA.C8.A27A.01A	LumB	20.5806	0	-0.00561982	Low	Low
TCGA.B6.A1KI.01A	LumA	71.1444	0	-0.00598085	Low	Low
TCGA.A2.A0CW.01A	LumB	56.8103	0	-0.00678967	Low	Low
TCGA.A8.A075.01A	LumB	9.00812	0	-0.00759752	Low	Low
TCGA.B6.A0RN.01A	LumA	79.4621	0	-0.00765629	Low	Low
TCGA.D8.A1XV.01A	LumA	14.4327	0	-0.00790836	Low	Low
TCGA.E2.A15J.01A	LumA	32.3503	0	-0.00831412	Low	Low
TCGA.D8.A1X7.01A	LumB	17.6875	0	-0.00846117	Low	Low
TCGA.A8.A09W.01A	LumB	0.986291	0	-0.0084912	Low	High
TCGA.E2.A1B4.01A	LumA	22.1915	0	-0.00883336	Low	High
TCGA.E2.A15K.01A	LumB	28.5038	0	-0.0090359	Low	Low
TCGA.A2.A04Y.01A	LumB	44.8433	1	-0.00968958	Low	High
TCGA.AR.A0TY.01A	LumB	19.3313	1	-0.00971503	Low	Low
TCGA.E2.A1IF.01A	LumA	19.6601	0	-0.00993408	Low	Low
TCGA.AN.A0FK.01A	LumA	0.328764	0	-0.0102711	Low	Low
TCGA.E2.A10B.01A	LumA	32.0216	0	-0.0106003	Low	Low
TCGA.E9.A1R5.01A	LumA	42.2461	0	-0.0109483	Low	Low
TCGA.B6.A0RO.01A	LumA	14.6957	1	-0.0111851	Low	Low
TCGA.AO.A0J8.01A	LumA	65.0952	0	-0.0113532	Low	Low
TCGA.BH.A2L8.01A	LumA	9.43551	0	-0.0115523	Low	Low
TCGA.AO.A126.01A	LumA	60.5582	0	-0.012166	Low	High
TCGA.BH.A0B0.01A	LumA	32.0216	0	-0.0122972	Low	Low
TCGA.A7.A0CJ.01A	LumB	35.6708	0	-0.0123064	Low	High
TCGA.D8.A1XR.01A	LumB	17.4245	0	-0.0124781	Low	Low
TCGA.AN.A0FD.01A	LumA	7.03554	0	-0.0125488	Low	Low
TCGA.AN.A0XR.01A	LumB	61.3473	0	-0.0126319	Low	Low
TCGA.GM.A2D9.01A	LumA	38.2023	0	-0.0126809	Low	Low
TCGA.GM.A2DM.01A	LumA	11.5725	0	-0.0128473	Low	Low
TCGA.C8.A12N.01A	LumA	12.1643	0	-0.0135141	Low	High
TCGA.E9.A1NI.01A	LumB	6.57527	0	-0.0135209	Low	Low
TCGA.E2.A1L7.01A	LumB	34.553	0	-0.0135702	Low	High
TCGA.BH.A18K.01A	LumA	69.928	0	-0.0142882	Low	Low
TCGA.BH.A209.01A	LumB	9.69852	0	-0.0143917	Low	Low
TCGA.AN.A0AJ.01A	LumB	6.44376	0	-0.0144456	Low	High
TCGA.AR.A1AS.01A	LumA	50.8926	0	-0.0144515	Low	Low
TCGA.BH.A0H0.01A	LumB	2.3671	0	-0.0151334	Low	High
TCGA.C8.A130.01A	LumB	11.2766	0	-0.0153314	Low	High
TCGA.AR.A24N.01A	LumB	105.303	0	-0.0155963	Low	Low
TCGA.D8.A1JI.01A	LumB	16.7341	0	-0.0163822	Low	High
TCGA.C8.A26V.01A	LumB	33.9941	1	-0.0165622	Low	Low
TCGA.A8.A06Q.01A	LumB	53.0624	0	-0.0166145	Low	Low
TCGA.B6.A0X4.01A	LumA	85.347	0	-0.0167302	Low	Low
TCGA.A2.A0CS.01A	LumA	75.254	0	-0.0174612	Low	Low
TCGA.E9.A3Q9.01A	LumA	18.9039	0	-0.0178159	Low	Low
TCGA.A8.A099.01A	LumA	0	0	-0.017891	Low	Low
TCGA.D8.A1Y1.01A	LumB	1.61094	0	-0.0182261	Low	High
TCGA.E9.A227.01A	LumA	7.13417	0	-0.0186248	Low	High
TCGA.AO.A125.01A	LumA	70.4211	0	-0.0186719	Low	Low
TCGA.E2.A1BD.01A	LumA	53.2268	1	-0.0187098	Low	High
TCGA.A8.A08P.01A	LumB	40.0105	0	-0.0196329	Low	Low
TCGA.A2.A0ET.01A	LumA	31.8243	0	-0.0201435	Low	High
TCGA.BH.A0HO.01A	LumA	44.8105	0	-0.0206213	Low	Low
TCGA.BH.A0DS.01A	LumA	32.5805	0	-0.0213962	Low	High
TCGA.B6.A0IG.01A	LumA	68.4486	0	-0.0220578	Low	Low
TCGA.AO.A03N.01B	LumB	32.7777	0	-0.0223835	Low	Low
TCGA.BH.A0GZ.01A	LumA	5.85199	0	-0.0226145	Low	Low
TCGA.AR.A24K.01A	LumB	97.84	0	-0.0229163	Low	Low
TCGA.EW.A1J6.01A	LumB	18.9039	0	-0.0230676	Low	Low
TCGA.A8.A092.01A	LumB	11.9999	0	-0.0232955	Low	Low
TCGA.E9.A245.01A	LumA	26.6956	0	-0.0241926	Low	Low
TCGA.D8.A13Y.01A	LumB	55.4953	0	-0.024939	Low	Low
TCGA.B6.A0I5.01A	LumA	233.619	0	-0.0252408	Low	High
TCGA.GM.A3NY.01A	LumA	13.282	0	-0.0265912	Low	High
TCGA.C8.A12Y.01A	LumA	10.9149	0	-0.0274347	Low	Low
TCGA.BH.A0BT.01A	LumA	38.0051	0	-0.02824	Low	High
TCGA.E2.A14O.01A	LumB	1.77532	1	-0.0309303	Low	Low
TCGA.BH.A1FN.01A	LumB	20.1203	0	-0.0314875	Low	Low
TCGA.EW.A1OY.01A	LumB	10.5204	0	-0.0315192	Low	High
TCGA.C8.A133.01A	LumA	10.4218	0	-0.0322039	Low	Low
TCGA.B6.A0IB.01A	LumB	129.073	0	-0.0346808	Low	Low
TCGA.BH.A0HU.01A	LumB	4.89858	0	-0.0365005	Low	High
TCGA.B6.A0IA.01A	LumA	165.763	0	-0.0366226	Low	Low
TCGA.D8.A1XZ.01A	LumB	13.4793	0	-0.0459929	Low	Low
TCGA.C8.A1HG.01A	LumB	12.9533	0	-0.0466713	Low	High
TCGA.D8.A1Y3.01A	LumB	13.0848	0	-0.0666892	Low	Low
